# Supplementary material for: circCIMT Silencing Promotes Cadmium‐Induced Malignant Transformation of Lung Epithelial Cells Through the DNA Base Excision Repair Pathway
Source: Adv Sci (Weinh). 2023 Feb 22;10(14):2206896. doi: 10.1002/advs.202206896 (PMC10190647; doi:10.1002/advs.202206896)
Supplement: Supplementary file 2 — Supporting Information Table 1 [file ADVS-10-2206896-s002.xls]

## Sheet: 表头说明
结果列表参数解释
prot_hit_num	蛋白编号
prot_acc	蛋白登录号
prot_desc	蛋白描述信息
prot_score	蛋白得分
prot_mass	蛋白质量
prot_matches	匹配上的二级谱图数
prot_matches_sig	得分高于阈值的二级谱图数
prot_sequences	匹配上的肽段数
prot_sequences_sig	得分高于阈值的肽段数
prot_cover	蛋白覆盖度（鉴定到的氨基酸数目占氨基酸总数的比例）
prot_pi	蛋白等电点
pep_query	二级谱的提交编号
pep_rank	肽段在二级谱中的排名
pep_isbold	1表示该肽段更可信
pep_isunique	是否是unique肽段（1为是，0为否）
pep_exp_mz	肽段质荷比
pep_exp_mr	肽段实际质量
pep_exp_z	肽段电荷数
pep_calc_mr	肽段理论质量
pep_delta	肽段质量偏差
pep_miss	漏切位点
pep_score	肽段得分，得分越高表示该肽段越可信
pep_expect	肽段得分期望值
pep_res_before	在此肽段之前的氨基酸
pep_seq	肽段序列
pep_res_after	在此肽段之后的氨基酸
pep_var_mod	可变修饰类型
pep_var_mod_pos	可变修饰位点，例如某肽段对应的肽段序列为 QGFPNR，可变修饰类型为 Oxidation (M)，修饰位点为 0.010000.0，说明该肽段序列的 G 氨基酸发生了 Oxidation (M)修饰。
pep_scan_title	二级谱扫描编号
emPAI	蛋白丰度指数，指示该蛋白在该样本中所占的丰度大小，数值越大，丰度越高，只能做组内比较，不用于组间比较
表格说明：
不过滤-原始结果	未经过筛选的原始结果，包括匹配上蛋白和肽段具体信息
不过滤-鉴定及定量蛋白列表	未经过筛选后蛋白列表
0.05过滤-蛋白肽段列表	经过筛选后的原始结果，包括匹配上的蛋白和肽段具体信息，筛选条件为：pep_expect≤0.05
0.05过滤-鉴定及定量蛋白列表	经过筛选后的蛋白列表，筛选条件为：pep_expect≤0.05

## Sheet: sheet1
prot_hit_num	prot_acc	prot_desc	prot_score	prot_mass	prot_matches	prot_matches_sig	prot_sequences	prot_sequences_sig	prot_cover	prot_pi	emPAI
1	sp|P35579|MYH9_HUMAN	Myosin-9 OS=Homo sapiens OX=9606 GN=MYH9 PE=1 SV=4	439	227646	24	24	16	16	10	5.5	0.37
2	sp|P60709|ACTB_HUMAN	Actin, cytoplasmic 1 OS=Homo sapiens OX=9606 GN=ACTB PE=1 SV=1	238	42052	9	9	5	5	18.1	5.29	0.7
3	sp|P19338|NUCL_HUMAN	Nucleolin OS=Homo sapiens OX=9606 GN=NCL PE=1 SV=3	222	76625	8	8	6	6	13	4.6	0.4
4	sp|P35580|MYH10_HUMAN	Myosin-10 OS=Homo sapiens OX=9606 GN=MYH10 PE=1 SV=3	202	229827	8	8	7	7	4.3	5.44	0.12
5	sp|P08670|VIME_HUMAN	Vimentin OS=Homo sapiens OX=9606 GN=VIM PE=1 SV=4	190	53676	10	10	8	8	20.6	5.06	0.81
6	sp|P08238|HS90B_HUMAN	Heat shock protein HSP 90-beta OS=Homo sapiens OX=9606 GN=HSP90AB1 PE=1 SV=4	155	83554	5	5	5	5	8.7	4.97	0.21
7	sp|P61978|HNRPK_HUMAN	Heterogeneous nuclear ribonucleoprotein K OS=Homo sapiens OX=9606 GN=HNRNPK PE=1 SV=1	152	51230	10	10	6	6	11.9	5.39	0.65
8	sp|P06753|TPM3_HUMAN	Tropomyosin alpha-3 chain OS=Homo sapiens OX=9606 GN=TPM3 PE=1 SV=2	149	32987	6	6	6	6	18.2	4.68	0.78
9	sp|Q9P2E9|RRBP1_HUMAN	Ribosome-binding protein 1 OS=Homo sapiens OX=9606 GN=RRBP1 PE=1 SV=5	143	152764	4	4	3	3	2.8	8.69	0.09
10	sp|P13645|K1C10_HUMAN	Keratin, type I cytoskeletal 10 OS=Homo sapiens OX=9606 GN=KRT10 PE=1 SV=6	114	59020	4	4	4	4	7	5.13	0.24
11	sp|P07951|TPM2_HUMAN	Tropomyosin beta chain OS=Homo sapiens OX=9606 GN=TPM2 PE=1 SV=1	104	32945	4	4	4	4	14.4	4.66	0.47
12	sp|P67936|TPM4_HUMAN	Tropomyosin alpha-4 chain OS=Homo sapiens OX=9606 GN=TPM4 PE=1 SV=3	101	28619	4	4	4	4	16.9	4.67	0.55
13	sp|P11142|HSP7C_HUMAN	Heat shock cognate 71 kDa protein OS=Homo sapiens OX=9606 GN=HSPA8 PE=1 SV=1	101	71082	6	6	5	5	9.9	5.37	0.31
14	sp|P62805|H4_HUMAN	Histone H4 OS=Homo sapiens OX=9606 GN=H4C1 PE=1 SV=2	79	11360	3	3	3	3	22.3	11.36	1.22
15	sp|Q8WU90|ZC3HF_HUMAN	Zinc finger CCCH domain-containing protein 15 OS=Homo sapiens OX=9606 GN=ZC3H15 PE=1 SV=1	77	48972	1	1	1	1	3.3	5.22	0.07
16	sp|P06748|NPM_HUMAN	Nucleophosmin OS=Homo sapiens OX=9606 GN=NPM1 PE=1 SV=2	76	32726	3	3	2	2	16.7	4.64	0.34
17	sp|P05787|K2C8_HUMAN	Keratin, type II cytoskeletal 8 OS=Homo sapiens OX=9606 GN=KRT8 PE=1 SV=7	66	53671	3	3	3	3	7.2	5.52	0.2
18	sp|P0DMV8|HS71A_HUMAN	Heat shock 70 kDa protein 1A OS=Homo sapiens OX=9606 GN=HSPA1A PE=1 SV=1	66	70294	3	3	3	3	6.2	5.48	0.15
19	sp|P11021|BIP_HUMAN	Endoplasmic reticulum chaperone BiP OS=Homo sapiens OX=9606 GN=HSPA5 PE=1 SV=2	63	72402	5	5	4	4	7.2	5.07	0.19
20	sp|Q00839|HNRPU_HUMAN	Heterogeneous nuclear ribonucleoprotein U OS=Homo sapiens OX=9606 GN=HNRNPU PE=1 SV=6	63	91269	3	3	2	2	2.1	5.76	0.11
22	sp|O14950|ML12B_HUMAN	Myosin regulatory light chain 12B OS=Homo sapiens OX=9606 GN=MYL12B PE=1 SV=2	62	19824	4	4	3	3	18.6	4.71	0.6
21	sp|P60660|MYL6_HUMAN	Myosin light polypeptide 6 OS=Homo sapiens OX=9606 GN=MYL6 PE=1 SV=2	62	17090	2	2	1	1	9.9	4.56	0.43
23	sp|P05783|K1C18_HUMAN	Keratin, type I cytoskeletal 18 OS=Homo sapiens OX=9606 GN=KRT18 PE=1 SV=2	62	48029	1	1	1	1	2.3	5.34	0.07
24	sp|P67809|YBOX1_HUMAN	Y-box-binding protein 1 OS=Homo sapiens OX=9606 GN=YBX1 PE=1 SV=3	61	35903	2	2	2	2	20.1	9.87	0.19
25	sp|P27348|1433T_HUMAN	14-3-3 protein theta OS=Homo sapiens OX=9606 GN=YWHAQ PE=1 SV=1	60	28032	1	1	1	1	5.7	4.68	0.12
26	sp|P18124|RL7_HUMAN	60S ribosomal protein L7 OS=Homo sapiens OX=9606 GN=RPL7 PE=1 SV=1	58	29264	2	2	1	1	7.7	10.66	0.24
27	sp|Q8WXX5|DNJC9_HUMAN	DnaJ homolog subfamily C member 9 OS=Homo sapiens OX=9606 GN=DNAJC9 PE=1 SV=1	56	30062	2	2	2	2	8.1	5.58	0.23
28	sp|P14625|ENPL_HUMAN	Endoplasmin OS=Homo sapiens OX=9606 GN=HSP90B1 PE=1 SV=1	56	92696	2	2	2	2	3.5	4.76	0.07
29	sp|O43390|HNRPR_HUMAN	Heterogeneous nuclear ribonucleoprotein R OS=Homo sapiens OX=9606 GN=HNRNPR PE=1 SV=1	56	71184	1	1	1	1	1.9	8.23	0.05
30	sp|P63104|1433Z_HUMAN	14-3-3 protein zeta/delta OS=Homo sapiens OX=9606 GN=YWHAZ PE=1 SV=1	54	27899	1	1	1	1	5.7	4.73	0.12
31	sp|P35908|K22E_HUMAN	Keratin, type II cytoskeletal 2 epidermal OS=Homo sapiens OX=9606 GN=KRT2 PE=1 SV=2	49	65678	2	2	2	2	3.4	8.07	0.1
32	sp|Q15366|PCBP2_HUMAN	Poly(rC)-binding protein 2 OS=Homo sapiens OX=9606 GN=PCBP2 PE=1 SV=1	47	38955	2	2	2	2	8.5	6.33	0.18
33	sp|Q13813|SPTN1_HUMAN	Spectrin alpha chain, non-erythrocytic 1 OS=Homo sapiens OX=9606 GN=SPTAN1 PE=1 SV=3	47	285163	1	1	1	1	0.4	5.22	0.01
34	sp|P16989|YBOX3_HUMAN	Y-box-binding protein 3 OS=Homo sapiens OX=9606 GN=YBX3 PE=1 SV=4	45	40066	1	1	1	1	5.1	9.77	0.08
35	sp|E9PAV3|NACAM_HUMAN	Nascent polypeptide-associated complex subunit alpha, muscle-specific form OS=Homo sapiens OX=9606 GN=NACA PE=1 SV=1	44	205979	1	1	1	1	0.7	9.6	0.02
38	sp|P27695|APEX1_HUMAN	DNA-(apurinic or apyrimidinic site) endonuclease OS=Homo sapiens OX=9606 GN=APEX1 PE=1 SV=2	43	35931	2	2	1	1	5.3	8.33	0.19
37	sp|P25705|ATPA_HUMAN	ATP synthase subunit alpha, mitochondrial OS=Homo sapiens OX=9606 GN=ATP5F1A PE=1 SV=1	43	59828	1	1	1	1	2.7	9.16	0.05
36	sp|Q1KMD3|HNRL2_HUMAN	Heterogeneous nuclear ribonucleoprotein U-like protein 2 OS=Homo sapiens OX=9606 GN=HNRNPUL2 PE=1 SV=1	43	85622	1	1	1	1	3.6	4.85	0.04
40	sp|Q5TEC6|H3PS2_HUMAN	Histone HIST2H3PS2 OS=Homo sapiens OX=9606 GN=H3-2 PE=1 SV=1	42	15478	1	1	1	1	5.1	11.27	0.22
39	sp|P08758|ANXA5_HUMAN	Annexin A5 OS=Homo sapiens OX=9606 GN=ANXA5 PE=1 SV=2	42	35971	2	2	2	2	6.6	4.94	0.19
43	sp|P62917|RL8_HUMAN	60S ribosomal protein L8 OS=Homo sapiens OX=9606 GN=RPL8 PE=1 SV=2	41	28235	1	1	1	1	4.3	11.03	0.12
42	sp|Q9Y3F4|STRAP_HUMAN	Serine-threonine kinase receptor-associated protein OS=Homo sapiens OX=9606 GN=STRAP PE=1 SV=1	41	38756	1	1	1	1	5.1	4.98	0.09
41	sp|Q6NZI2|CAVN1_HUMAN	Caveolae-associated protein 1 OS=Homo sapiens OX=9606 GN=CAVIN1 PE=1 SV=1	41	43450	1	1	1	1	2.8	5.51	0.08
44	sp|P02533|K1C14_HUMAN	Keratin, type I cytoskeletal 14 OS=Homo sapiens OX=9606 GN=KRT14 PE=1 SV=4	40	51872	1	1	1	1	1.9	5.09	0.06
45	sp|Q16643|DREB_HUMAN	Drebrin OS=Homo sapiens OX=9606 GN=DBN1 PE=1 SV=4	38	71842	1	1	1	1	2.5	4.41	0.05
46	sp|Q14978|NOLC1_HUMAN	Nucleolar and coiled-body phosphoprotein 1 OS=Homo sapiens OX=9606 GN=NOLC1 PE=1 SV=2	36	73560	1	1	1	1	1.6	9.46	0.04
47	sp|P04264|K2C1_HUMAN	Keratin, type II cytoskeletal 1 OS=Homo sapiens OX=9606 GN=KRT1 PE=1 SV=6	35	66170	2	2	2	2	2.8	8.15	0.1
49	sp|P08729|K2C7_HUMAN	Keratin, type II cytoskeletal 7 OS=Homo sapiens OX=9606 GN=KRT7 PE=1 SV=5	34	51411	2	2	2	2	5.1	5.4	0.13
48	sp|Q6PKG0|LARP1_HUMAN	La-related protein 1 OS=Homo sapiens OX=9606 GN=LARP1 PE=1 SV=2	34	123833	2	2	1	1	0.7	8.91	0.03
50	sp|P02545|LMNA_HUMAN	Prelamin-A/C OS=Homo sapiens OX=9606 GN=LMNA PE=1 SV=1	33	74380	1	1	1	1	1.7	6.57	0.04
51	sp|P30049|ATPD_HUMAN	ATP synthase subunit delta, mitochondrial OS=Homo sapiens OX=9606 GN=ATP5F1D PE=1 SV=2	32	17479	1	1	1	1	8.3	5.38	0.19
52	sp|P20700|LMNB1_HUMAN	Lamin-B1 OS=Homo sapiens OX=9606 GN=LMNB1 PE=1 SV=2	31	66653	1	1	1	1	1.9	5.11	0.05
54	sp|P62899|RL31_HUMAN	60S ribosomal protein L31 OS=Homo sapiens OX=9606 GN=RPL31 PE=1 SV=1	30	14454	1	1	1	1	7.2	10.54	0.24
53	sp|A6NMY6|AXA2L_HUMAN	Putative annexin A2-like protein OS=Homo sapiens OX=9606 GN=ANXA2P2 PE=5 SV=2	30	38806	1	1	1	1	3.2	6.49	0.09
55	sp|P62979|RS27A_HUMAN	Ubiquitin-40S ribosomal protein S27a OS=Homo sapiens OX=9606 GN=RPS27A PE=1 SV=2	29	18296	1	1	1	1	8.3	9.68	0.18
56	sp|Q15056|IF4H_HUMAN	Eukaryotic translation initiation factor 4H OS=Homo sapiens OX=9606 GN=EIF4H PE=1 SV=5	29	27425	1	1	1	1	5.6	6.67	0.12
57	sp|Q14151|SAFB2_HUMAN	Scaffold attachment factor B2 OS=Homo sapiens OX=9606 GN=SAFB2 PE=1 SV=1	29	107921	1	1	1	1	2.7	5.84	0.03
59	sp|Q9H6Y2|WDR55_HUMAN	WD repeat-containing protein 55 OS=Homo sapiens OX=9606 GN=WDR55 PE=1 SV=2	28	42557	2	2	1	1	2.1	4.78	0.08
58	sp|Q13283|G3BP1_HUMAN	Ras GTPase-activating protein-binding protein 1 OS=Homo sapiens OX=9606 GN=G3BP1 PE=1 SV=1	28	52189	1	1	1	1	3.6	5.36	0.06
60	sp|Q96QD5|DEPD7_HUMAN	DEP domain-containing protein 7 OS=Homo sapiens OX=9606 GN=DEPDC7 PE=2 SV=1	28	58615	1	1	1	1	1.8	7.62	0.06
61	sp|Q8WYL5|SSH1_HUMAN	Protein phosphatase Slingshot homolog 1 OS=Homo sapiens OX=9606 GN=SSH1 PE=1 SV=2	28	116465	1	1	1	1	1	5.87	0.03
62	sp|Q9H269|VPS16_HUMAN	Vacuolar protein sorting-associated protein 16 homolog OS=Homo sapiens OX=9606 GN=VPS16 PE=1 SV=2	28	95660	2	2	1	1	1	6.32	0.03
63	sp|Q8NI51|CTCFL_HUMAN	Transcriptional repressor CTCFL OS=Homo sapiens OX=9606 GN=CTCFL PE=1 SV=2	27	77409	1	1	1	1	1.5	8.58	0.04
68	sp|Q9UBD9|CLCF1_HUMAN	Cardiotrophin-like cytokine factor 1 OS=Homo sapiens OX=9606 GN=CLCF1 PE=1 SV=1	26	25388	2	2	1	1	3.6	8.68	0.13
64	sp|P22626|ROA2_HUMAN	Heterogeneous nuclear ribonucleoproteins A2/B1 OS=Homo sapiens OX=9606 GN=HNRNPA2B1 PE=1 SV=2	26	37464	1	1	1	1	4	8.97	0.09
65	sp|P05186|PPBT_HUMAN	Alkaline phosphatase, tissue-nonspecific isozyme OS=Homo sapiens OX=9606 GN=ALPL PE=1 SV=4	26	57611	1	1	1	1	2.7	6.19	0.06
66	sp|Q99613|EIF3C_HUMAN	Eukaryotic translation initiation factor 3 subunit C OS=Homo sapiens OX=9606 GN=EIF3C PE=1 SV=1	26	105962	1	1	1	1	1.8	5.48	0.03
67	sp|Q9Y6Y8|S23IP_HUMAN	SEC23-interacting protein OS=Homo sapiens OX=9606 GN=SEC23IP PE=1 SV=1	26	111691	1	1	1	1	0.8	5.35	0.03
69	sp|O60832|DKC1_HUMAN	H/ACA ribonucleoprotein complex subunit DKC1 OS=Homo sapiens OX=9606 GN=DKC1 PE=1 SV=3	25	58094	2	2	2	2	6	9.46	0.12
70	sp|P23759|PAX7_HUMAN	Paired box protein Pax-7 OS=Homo sapiens OX=9606 GN=PAX7 PE=1 SV=4	25	55427	2	2	1	1	1.8	9.1	0.06
74	sp|Q7L3T8|SYPM_HUMAN	Probable proline--tRNA ligase, mitochondrial OS=Homo sapiens OX=9606 GN=PARS2 PE=1 SV=1	25	54255	1	1	1	1	1.9	8.45	0.06
72	sp|P43243|MATR3_HUMAN	Matrin-3 OS=Homo sapiens OX=9606 GN=MATR3 PE=1 SV=2	25	95078	1	1	1	1	1.3	5.87	0.03
71	sp|Q02952|AKA12_HUMAN	A-kinase anchor protein 12 OS=Homo sapiens OX=9606 GN=AKAP12 PE=1 SV=4	25	191937	1	1	1	1	1.2	4.37	0.02
73	sp|Q7Z407|CSMD3_HUMAN	CUB and sushi domain-containing protein 3 OS=Homo sapiens OX=9606 GN=CSMD3 PE=2 SV=3	25	414007	1	1	1	1	0.4	5.63	0.01
75	sp|Q14103|HNRPD_HUMAN	Heterogeneous nuclear ribonucleoprotein D0 OS=Homo sapiens OX=9606 GN=HNRNPD PE=1 SV=1	24	38581	1	1	1	1	3.9	7.62	0.09
77	sp|Q16576|RBBP7_HUMAN	Histone-binding protein RBBP7 OS=Homo sapiens OX=9606 GN=RBBP7 PE=1 SV=1	24	48132	1	1	1	1	2.4	4.89	0.07
76	sp|P13674|P4HA1_HUMAN	Prolyl 4-hydroxylase subunit alpha-1 OS=Homo sapiens OX=9606 GN=P4HA1 PE=1 SV=2	24	61296	1	1	1	1	1.7	5.7	0.05
79	sp|P31943|HNRH1_HUMAN	Heterogeneous nuclear ribonucleoprotein H OS=Homo sapiens OX=9606 GN=HNRNPH1 PE=1 SV=4	23	49484	1	1	1	1	3.6	5.89	0.07
78	sp|Q96Q89|KI20B_HUMAN	Kinesin-like protein KIF20B OS=Homo sapiens OX=9606 GN=KIF20B PE=1 SV=3	23	211868	1	1	1	1	0.9	5.54	0.02
80	sp|P62269|RS18_HUMAN	40S ribosomal protein S18 OS=Homo sapiens OX=9606 GN=RPS18 PE=1 SV=3	22	17708	1	1	1	1	7.2	10.99	0.19
81	sp|Q9Y5S9|RBM8A_HUMAN	RNA-binding protein 8A OS=Homo sapiens OX=9606 GN=RBM8A PE=1 SV=1	21	19934	1	1	1	1	10.9	5.5	0.17
82	sp|P26038|MOES_HUMAN	Moesin OS=Homo sapiens OX=9606 GN=MSN PE=1 SV=3	20	67892	1	1	1	1	1.6	6.08	0.05
83	sp|Q07955|SRSF1_HUMAN	Serine/arginine-rich splicing factor 1 OS=Homo sapiens OX=9606 GN=SRSF1 PE=1 SV=2	15	27842	1	1	1	1	3.6	10.37	0.12
